# Supplementary material for: Oncological Outcomes of De-Escalation of Axillary Surgery in Breast Cancer Patients at a Referral Cancer Center in Colombia
Source: Cancers (Basel). 2025 Oct 22;17(21):3396. doi: 10.3390/cancers17213396 (PMC12610331; doi:10.3390/cancers17213396)
Supplement: Supplementary file 1 [file cancers-17-03396-s001.zip]

Archive with 1 entries (1 files):
- cancers-3904957-supplementary.pdf
